# Supplementary material for: Modeling household transmission dynamics: Application to waterborne diarrheal disease in Central Africa
Source: PLoS One. 2018 Nov 7;13(11):e0206418. doi: 10.1371/journal.pone.0206418 (PMC6221320; doi:10.1371/journal.pone.0206418)
Supplement: S1 Data — Diarrhea symptoms data from 63 households from Maroua, Cameroon. The household ID, number of juveniles (J) and adults (A) as well as the number of respective symptomatics (DJ and DA). (CSV) [file pone.0206418.s006.csv]

ID	J	A	DJ	DA	V
1	0	2	0	0	0
2	1	2	1	0	1
3	1	7	0	0	0
4	4	6	0	0	1
5	7	2	6	0	0
6	5	3	0	0	1
7	2	9	0	0	0
8	4	5	3	0	1
9	3	6	0	0	0
10	2	7	0	0	0
11	0	5	0	0	0
12	0	4	0	1	0
13	1	2	0	0	1
14	3	4	0	0	1
15	0	2	0	0	0
16	3	7	0	0	0
17	2	5	0	0	0
18	0	4	0	0	0
19	0	3	0	0	0
20	5	6	0	0	1
21	0	3	0	1	0
22	2	2	1	2	0
23	0	3	0	0	0
24	2	4	0	1	1
25	4	4	0	0	0
26	1	2	0	0	0
27	4	6	0	0	1
28	1	2	1	1	1
29	2	3	2	2	0
30	4	2	0	0	0
31	4	3	0	0	0
32	8	8	3	2	1
33	0	2	0	0	0
34	2	4	1	0	0
35	4	3	0	1	1
36	5	7	0	0	0
37	5	2	1	0	0
38	6	5	0	2	0
39	7	4	2	0	1
40	2	6	1	0	1
41	3	2	0	0	0
42	4	3	0	0	0
43	0	3	0	0	0
44	4	2	2	0	1
45	1	3	0	0	0
46	0	2	0	0	0
47	2	6	0	2	1
48	6	3	0	6	1
49	3	6	0	0	1
50	3	4	1	0	0
51	0	2	0	2	0
52	1	3	0	0	0
53	4	2	0	0	1
54	0	2	0	0	1
55	4	2	0	0	0
56	3	4	0	1	0
57	0	2	0	0	0
58	6	6	1	0	0
59	4	4	0	1	1
60	5	5	0	0	1
61	5	3	1	0	0
62	5	3	0	0	1
63	6	3	0	0	1
